# Supplementary material for: Investigating the Spatial Accessibility and Coverage of the Pediatric COVID-19 Vaccine: An Ecologic Study of Regional Health Data
Source: Vaccines (Basel). 2024 May 15;12(5):545. doi: 10.3390/vaccines12050545 (PMC11125658; doi:10.3390/vaccines12050545)
Supplement: Supplementary file 1 [file vaccines-12-00545-s001.zip]

Archive with 1 entries (1 files):
- vaccines-2999911-supplementary.pdf
